# Supplementary material for: In Vitro Dynamic Model Evaluation of Meropenem Alone and in Combination with Avibactam Against Carbapenemase-Producing Klebsiella pneumoniae
Source: Pharmaceuticals (Basel). 2024 Dec 13;17(12):1683. doi: 10.3390/ph17121683 (PMC11678027; doi:10.3390/ph17121683)
Supplement: Supplementary file 1 [file pharmaceuticals-17-01683-s001.zip]

Archive with 1 entries (1 files):
- pharmaceuticals-3349405-supplementary.tif
